# Supplementary material for: Does quantity equal quality? Source of protein influences American dog owner purchasing decisions more than the quantity of protein in the absence of marketing claims
Source: J Anim Sci. 2026 May 8;104:skag136. doi: 10.1093/jas/skag136 (PMC13201265; doi:10.1093/jas/skag136)
Supplement: skag136_Supplementary_Data [file skag136_supplementary_data.zip]

Archive with 2 entries (2 files):
- SupplementaryTable_1.docx
- Supplementary_finalconsumersurvey.pdf
